# Supplementary material for: Concentrations, Compositions and Human Exposure Risks to Organophosphate Esters in Indoor Air from Various Microenvironments in Guangzhou, China
Source: Toxics. 2025 Jun 25;13(7):531. doi: 10.3390/toxics13070531 (PMC12300020; doi:10.3390/toxics13070531)
Supplement: Supplementary file 1 [file toxics-13-00531-s001.zip]

Archive with 1 entries (1 files):
- toxics-3673725-supplementary.pdf
